# Supplementary material for: Using in silico models to simulate dual perturbation experiments: procedure development and interpretation of outcomes
Source: BMC Syst Biol. 2009 Apr 30;3:44. doi: 10.1186/1752-0509-3-44 (PMC2689188; doi:10.1186/1752-0509-3-44)
Supplement: Additional file 1 — Steady state concentrations and fluxes. The steady state concentrations of the metabolites and the steady state fluxes of the reactions are provided in the tables. [file 1752-0509-3-44-S1.xls]

## Sheet: Sheet1
	mM				mM/hr
G6P	0.0664401			HK	1.25375
F6P	0.0272335			PGI	1.03272
FDP	0.013861			PFK	1.23813
DHAP	0.147409			ALD	1.23813
GAP	0.00669858			TPI	1.23813
DPG13	0.000228927			GAPDH	2.57898
DPG23	4.65454			PGK	2.07926
PG3	0.0839277			DPGM	0.499718
PG2	0.0122675			DPGase	0.499718
PEP	0.0208741			PGM	2.57898
PYR	0.06			EN	2.57898
LAC	1.39709			PK	2.57898
NADH	0.0305992			PEX	0
GL6P	0.00175427			LDH	2.57898
GO6P	0.0374753			LEX	2.57898
NADPH	0.0655988			AMPase	0.241905
GSH	3.31744			ADA	0.0207616
RU5P	0.00493679			AK	0.234348
R5P	0.0126689			ADK	-0.00932842
X5P	0.0147842			AMPDA	0.00161663
S7P	0.023988			ATPase	0.988431
E4P	0.00507507			ADPRT	0.00917395
ADO	5.19232e-05			G6PDH	0.221037
AMP	0.148828			PGLase	0.221037
ADP	0.490203			GL6PDH	0.221037
ATP	2.40161			GSSGR	0.442074
PRPP	0.0136606			GSHR	0.884147
IMP	0.0192849			RU5PI	0.0156194
INO	4.27616e-05			XU5PE	0.205417
HX	0.000226041			TKI	0.102709
R1P	0.00117313			TKII	0.102709
ADE	0.00103474			TALD	0.102709
NAI	14.1352			IMPase	0.0017711
KI	139.882			PNPase	0.0964177
				PRM	0.0964177
				PRPPSYN	0.00932842
				HGPRT	0.00015447
				HXEX	0.0962632
				ADEEX	-0.00917395
				ADOEX	-0.0132043
				INOEX	-0.073885
				NALEAK	2.77474
				KLEAK	-1.84983
				PUMP	0.924913
